# Supplementary material for: CDC20 and CCNB1 Overexpression as Prognostic Markers in Bladder Cancer
Source: Diagnostics (Basel). 2024 Dec 29;15(1):59. doi: 10.3390/diagnostics15010059 (PMC11719780; doi:10.3390/diagnostics15010059)
Supplement: Supplementary file 1 [file diagnostics-15-00059-s001.zip]

Archive with 1 entries (1 files):
- diagnostics-3293917-supplementary.pdf
